# Supplementary material for: Single-cell analysis of inhibitory efferent neurons of the zebrafish lateral line
Source: PLoS One. 2026 Apr 8;21(4):e0346255. doi: 10.1371/journal.pone.0346255 (PMC13061224; doi:10.1371/journal.pone.0346255)
Supplement: S1 File — Supporting data for nReads and nGenes for each sample and for P1 and P2 neuromast innervation (hair cell and synapse bouton counts) for ROLE and RELL neurons. (XLSX) [file pone.0346255.s001.xlsx]

## Sheet: nReads
sample	nReads	nGenes
REN	44949706	7236
	34080452	8785
	45995715	8834
	67247409	3206
	15952639	10963
	28771356	9153
	45093293	10854
	39783495	11558
	23259960	7541
	122807154	3294
	70372352	10411
	54456474	5808
	22735399	8336
	142103490	4998
	33482684	6799
	33366070	3689
ROLE	40337688	6027
	143894681	6979
	16908122	3394
	15821036	10224
	36357567	6679
	56522416	4217
	48519090	5716
	41950176	4939
	43421021	12182
	58596182	2622
	45158189	3272
	38788363	9057
RELL	42009959	4690
	36361766	7930
	31057098	6251
	31221029	7962
	45794002	6747
	59909889	8947
	34970299	6664
	40993969	7142
	28050548	4863
	38766029	5002
	53881416	11795
NP	52899954	9095
	33639352	3445
	49920866	11749
	25474795	4055
	54546196	7492
	38850591	7188
	27820091	5320
	4498182	738
	63318367	6625
	40081998	7163
	39632922	2467
HB	51190113	16342
	58612053	18537
	38459577	16354
	38169532	19234

## Sheet: innervation
P1 neuromast						P2 neuromast
	Total	Connected	%	boutons			Total	Connected	%	boutons
ROLE	23	12	0.521739	22			n/a
	16	10	0.625	22			n/a
	13	8	0.615385	16			9	6	0.666667	10
	15	10	0.666667	21			18	8	0.444444	12
	12	9	0.75	24			14	9	0.642857	20
	13	3	0.230769	7			n/a
	13	6	0.461538	10			16	2	0.125	7
	15	5	0.333333	5			14	9	0.642857	15
	15	8	0.533333	11			14	8	0.571429	14
	15	7.88889	0.526418	15.3333			14.1667	7	0.515542	13
RELL	n/a						8	5	0.625	14
	15	5	0.333333	8			14	8	0.571429	11
	17	13	0.764706	8			15	3	0.2	6
	14	2	0.142857	4			17	8	0.470588	3
	9	5	0.555556	10			n/a
	13.75	6.25	0.449113	7.5			13.5	6	0.466754	8.5
FULL	16	16	1	21			13	13	1	24
	14	6	0.428571	10			15	9	0.6	13
	13	11	0.846154	20			16	13	0.8125	18
	11	11	1	16			6	4	0.666667	7
	14	1	0.0714286	7			12	12	1	18
	10	7	0.7	16			14	8	0.571429	19
	13	12	0.923077	13			13	13	1	9
	16	6	0.375	15			17	5	0.294118	12
	16	14	0.875	26			13	8	0.615385	19
	17	14	0.823529	22			16	9	0.5625	6
	15	9	0.6	5			14	9	0.642857	13
	17	10	0.588235	14			15	9	0.6	9
	15	13	0.866667	18			14	9	0.642857	17
	15	12	0.8	17			10	10	1	15
	16	14	0.875	20			16	14	0.875	20
	11	9	0.818182	22			14	8	0.571429	13
	14.3125	10.3125	0.724428	16.375			13.625	9.5625	0.715921	14.5
